# Supplementary material for: Spatiotemporal organization of ant foraging from a complex systems perspective
Source: Sci Rep. 2024 Jun 4;14:12801. doi: 10.1038/s41598-024-63307-1 (PMC11150503; doi:10.1038/s41598-024-63307-1)
Supplement: Supplementary file 2 — Supplementary Information 2. [file 41598_2024_63307_MOESM2_ESM.zip]

Archive with 7 entries (7 files):
- exp1_sto.txt
- exp2_sto.txt
- exp3_sto.txt
- exp4_sto.txt
- exp5_sto.txt
- exp6_sto.txt
- exp7_sto.txt
