# Supplementary material for: Spatiotemporal organization of ant foraging from a complex systems perspective
Source: Sci Rep. 2024 Jun 4;14:12801. doi: 10.1038/s41598-024-63307-1 (PMC11150503; doi:10.1038/s41598-024-63307-1)
Supplement: Supplementary file 3 — Supplementary Information 3. [file 41598_2024_63307_MOESM3_ESM.zip]

Archive with 1 entries (1 files):
- coords.txt
