# Supplementary material for: Spatiotemporal organization of ant foraging from a complex systems perspective
Source: Sci Rep. 2024 Jun 4;14:12801. doi: 10.1038/s41598-024-63307-1 (PMC11150503; doi:10.1038/s41598-024-63307-1)
Supplement: Supplementary file 3 — Supplementary Information 3. [file 41598_2024_63307_MOESM3_ESM.zip › coords.txt]

80	1115	995	80
134	198	995	134
188	2845	995	188
242	371	995	242
296	4575	995	296
350	544	995	350
404	6305	995	404
458	717	995	458
512	8035	995	512
566	890	995	566
620	9765	995	620
674	1063	995	674
728	11495	995	728
782	1236	995	782
836	13225	995	836
890	1409	995	890
944	14955	995	944
998	1582	995	998
1052	16685	995	1052
1106	1755	995	1106
1160	18415	995	1160
1214	1928	995	1214
53	70	970	53
107	1565	970	107
161	243	970	161
215	3295	970	215
269	416	970	269
323	5025	970	323
377	589	970	377
431	6755	970	431
485	762	970	485
539	8485	970	539
593	935	970	593
647	10215	970	647
701	1108	970	701
755	11945	970	755
809	1281	970	809
863	13675	970	863
917	1454	970	917
971	15405	970	971
1025	1627	970	1025
1079	17135	970	1079
1133	1800	970	1133
1187	18865	970	1187
1241	1973	970	1240
52	70	920	52
106	1565	920	106
160	243	920	160
214	3295	920	214
268	416	920	268
322	5025	920	322
376	589	920	376
430	6755	920	430
484	762	920	484
538	8485	920	538
592	935	920	592
646	10215	920	646
700	1108	920	700
754	11945	920	754
808	1281	920	808
862	13675	920	862
916	1454	920	916
970	15405	920	970
1024	1627	920	1024
1078	17135	920	1078
1132	1800	920	1132
1186	18865	920	1186
1240	1973	920	1239
26	25	895	26
79	1115	895	79
133	198	895	133
187	2845	895	187
241	371	895	241
295	4575	895	295
349	544	895	349
403	6305	895	403
457	717	895	457
511	8035	895	511
565	890	895	565
619	9765	895	619
673	1063	895	673
727	11495	895	727
781	1236	895	781
835	13225	895	835
889	1409	895	889
943	14955	895	943
997	1582	895	997
1051	16685	895	1051
1105	1755	895	1105
1159	18415	895	1159
1213	1928	895	1213
25	25	845	25
78	1115	845	78
132	198	845	132
186	2845	845	186
240	371	845	240
294	4575	845	294
348	544	845	348
402	6305	845	402
456	717	845	456
510	8035	845	510
564	890	845	564
618	9765	845	618
672	1063	845	672
726	11495	845	726
780	1236	845	780
834	13225	845	834
888	1409	845	888
942	14955	845	942
996	1582	845	996
1050	16685	845	1050
1104	1755	845	1104
1158	18415	845	1158
1212	1928	845	1212
51	70	820	51
105	1565	820	105
159	243	820	159
213	3295	820	213
267	416	820	267
321	5025	820	321
375	589	820	375
429	6755	820	429
483	762	820	483
537	8485	820	537
591	935	820	591
645	10215	820	645
699	1108	820	699
753	11945	820	753
807	1281	820	807
861	13675	820	861
915	1454	820	915
969	15405	820	969
1023	1627	820	1023
1077	17135	820	1077
1131	1800	820	1131
1185	18865	820	1185
1239	1973	820	1238
50	70	770	50
104	1565	770	104
158	243	770	158
212	3295	770	212
266	416	770	266
320	5025	770	320
374	589	770	374
428	6755	770	428
482	762	770	482
536	8485	770	536
590	935	770	590
644	10215	770	644
698	1108	770	698
752	11945	770	752
806	1281	770	806
860	13675	770	860
914	1454	770	914
968	15405	770	968
1022	1627	770	1022
1076	17135	770	1076
1130	1800	770	1130
1184	18865	770	1184
1238	1973	770	1237
24	25	745	24
77	1115	745	77
131	198	745	131
185	2845	745	185
239	371	745	239
293	4575	745	293
347	544	745	347
401	6305	745	401
455	717	745	455
509	8035	745	509
563	890	745	563
617	9765	745	617
671	1063	745	671
725	11495	745	725
779	1236	745	779
833	13225	745	833
887	1409	745	887
941	14955	745	941
995	1582	745	995
1049	16685	745	1049
1103	1755	745	1103
1157	18415	745	1157
1211	1928	745	1211
23	25	695	23
76	1115	695	76
130	198	695	130
184	2845	695	184
238	371	695	238
292	4575	695	292
346	544	695	346
400	6305	695	400
454	717	695	454
508	8035	695	508
562	890	695	562
616	9765	695	616
670	1063	695	670
724	11495	695	724
778	1236	695	778
832	13225	695	832
886	1409	695	886
940	14955	695	940
994	1582	695	994
1048	16685	695	1048
1102	1755	695	1102
1156	18415	695	1156
1210	1928	695	1210
49	70	670	49
103	1565	670	103
157	243	670	157
211	3295	670	211
265	416	670	265
319	5025	670	319
373	589	670	373
427	6755	670	427
481	762	670	481
535	8485	670	535
589	935	670	589
643	10215	670	643
697	1108	670	697
751	11945	670	751
805	1281	670	805
859	13675	670	859
913	1454	670	913
967	15405	670	967
1021	1627	670	1021
1075	17135	670	1075
1129	1800	670	1129
1183	18865	670	1183
1237	1973	670	1236
48	70	620	48
102	1565	620	102
156	243	620	156
210	3295	620	210
264	416	620	264
318	5025	620	318
372	589	620	372
426	6755	620	426
480	762	620	480
534	8485	620	534
588	935	620	588
642	10215	620	642
696	1108	620	696
750	11945	620	750
804	1281	620	804
858	13675	620	858
912	1454	620	912
966	15405	620	966
1020	1627	620	1020
1074	17135	620	1074
1128	1800	620	1128
1182	18865	620	1182
1236	1973	620	1235
22	25	595	22
75	1115	595	75
129	198	595	129
183	2845	595	183
237	371	595	237
291	4575	595	291
345	544	595	345
399	6305	595	399
453	717	595	453
507	8035	595	507
561	890	595	561
615	9765	595	615
669	1063	595	669
723	11495	595	723
777	1236	595	777
831	13225	595	831
885	1409	595	885
939	14955	595	939
993	1582	595	993
1047	16685	595	1047
1101	1755	595	1101
1155	18415	595	1155
1209	1928	595	1209
21	25	545	21
74	1115	545	74
128	198	545	128
182	2845	545	182
236	371	545	236
290	4575	545	290
344	544	545	344
398	6305	545	398
452	717	545	452
506	8035	545	506
560	890	545	560
614	9765	545	614
668	1063	545	668
722	11495	545	722
776	1236	545	776
830	13225	545	830
884	1409	545	884
938	14955	545	938
992	1582	545	992
1046	16685	545	1046
1100	1755	545	1100
1154	18415	545	1154
1208	1928	545	1208
47	70	520	47
101	1565	520	101
155	243	520	155
209	3295	520	209
263	416	520	263
317	5025	520	317
371	589	520	371
425	6755	520	425
479	762	520	479
533	8485	520	533
587	935	520	587
641	10215	520	641
695	1108	520	695
749	11945	520	749
803	1281	520	803
857	13675	520	857
911	1454	520	911
965	15405	520	965
1019	1627	520	1019
1073	17135	520	1073
1127	1800	520	1127
1181	18865	520	1181
1235	1973	520	1234
46	70	470	46
100	1565	470	100
154	243	470	154
208	3295	470	208
262	416	470	262
316	5025	470	316
370	589	470	370
424	6755	470	424
478	762	470	478
532	8485	470	532
586	935	470	586
640	10215	470	640
694	1108	470	694
748	11945	470	748
802	1281	470	802
856	13675	470	856
910	1454	470	910
964	15405	470	964
1018	1627	470	1018
1072	17135	470	1072
1126	1800	470	1126
1180	18865	470	1180
1234	1973	470	1233
20	25	445	20
73	1115	445	73
127	198	445	127
181	2845	445	181
235	371	445	235
289	4575	445	289
343	544	445	343
397	6305	445	397
451	717	445	451
505	8035	445	505
559	890	445	559
613	9765	445	613
667	1063	445	667
721	11495	445	721
775	1236	445	775
829	13225	445	829
883	1409	445	883
937	14955	445	937
991	1582	445	991
1045	16685	445	1045
1099	1755	445	1099
1153	18415	445	1153
1207	1928	445	1207
19	25	395	19
72	1115	395	72
126	198	395	126
180	2845	395	180
234	371	395	234
288	4575	395	288
342	544	395	342
396	6305	395	396
450	717	395	450
504	8035	395	504
558	890	395	558
612	9765	395	612
666	1063	395	666
720	11495	395	720
774	1236	395	774
828	13225	395	828
882	1409	395	882
936	14955	395	936
990	1582	395	990
1044	16685	395	1044
1098	1755	395	1098
1152	18415	395	1152
1206	1928	395	1206
45	70	370	45
99	1565	370	99
153	243	370	153
207	3295	370	207
261	416	370	261
315	5025	370	315
369	589	370	369
423	6755	370	423
477	762	370	477
531	8485	370	531
585	935	370	585
639	10215	370	639
693	1108	370	693
747	11945	370	747
801	1281	370	801
855	13675	370	855
909	1454	370	909
963	15405	370	963
1017	1627	370	1017
1071	17135	370	1071
1125	1800	370	1125
1179	18865	370	1179
1233	1973	370	1232
44	70	320	44
98	1565	320	98
152	243	320	152
206	3295	320	206
260	416	320	260
314	5025	320	314
368	589	320	368
422	6755	320	422
476	762	320	476
530	8485	320	530
584	935	320	584
638	10215	320	638
692	1108	320	692
746	11945	320	746
800	1281	320	800
854	13675	320	854
908	1454	320	908
962	15405	320	962
1016	1627	320	1016
1070	17135	320	1070
1124	1800	320	1124
1178	18865	320	1178
1232	1973	320	1231
18	25	295	18
71	1115	295	71
125	198	295	125
179	2845	295	179
233	371	295	233
287	4575	295	287
341	544	295	341
395	6305	295	395
449	717	295	449
503	8035	295	503
557	890	295	557
611	9765	295	611
665	1063	295	665
719	11495	295	719
773	1236	295	773
827	13225	295	827
881	1409	295	881
935	14955	295	935
989	1582	295	989
1043	16685	295	1043
1097	1755	295	1097
1151	18415	295	1151
1205	1928	295	1205
17	25	245	17
70	1115	245	70
124	198	245	124
178	2845	245	178
232	371	245	232
286	4575	245	286
340	544	245	340
394	6305	245	394
448	717	245	448
502	8035	245	502
556	890	245	556
610	9765	245	610
664	1063	245	664
718	11495	245	718
772	1236	245	772
826	13225	245	826
880	1409	245	880
934	14955	245	934
988	1582	245	988
1042	16685	245	1042
1096	1755	245	1096
1150	18415	245	1150
1204	1928	245	1204
43	70	220	43
97	1565	220	97
151	243	220	151
205	3295	220	205
259	416	220	259
313	5025	220	313
367	589	220	367
421	6755	220	421
475	762	220	475
529	8485	220	529
583	935	220	583
637	10215	220	637
691	1108	220	691
745	11945	220	745
799	1281	220	799
853	13675	220	853
907	1454	220	907
961	15405	220	961
1015	1627	220	1015
1069	17135	220	1069
1123	1800	220	1123
1177	18865	220	1177
1231	1973	220	1230
42	70	170	42
96	1565	170	96
150	243	170	150
204	3295	170	204
258	416	170	258
312	5025	170	312
366	589	170	366
420	6755	170	420
474	762	170	474
528	8485	170	528
582	935	170	582
636	10215	170	636
690	1108	170	690
744	11945	170	744
798	1281	170	798
852	13675	170	852
906	1454	170	906
960	15405	170	960
1014	1627	170	1014
1068	17135	170	1068
1122	1800	170	1122
1176	18865	170	1176
1230	1973	170	1229
16	25	145	16
69	1115	145	69
123	198	145	123
177	2845	145	177
231	371	145	231
285	4575	145	285
339	544	145	339
393	6305	145	393
447	717	145	447
501	8035	145	501
555	890	145	555
609	9765	145	609
663	1063	145	663
717	11495	145	717
771	1236	145	771
825	13225	145	825
879	1409	145	879
933	14955	145	933
987	1582	145	987
1041	16685	145	1041
1095	1755	145	1095
1149	18415	145	1149
1203	1928	145	1203
15	25	95	15
68	1115	95	68
122	198	95	122
176	2845	95	176
230	371	95	230
284	4575	95	284
338	544	95	338
392	6305	95	392
446	717	95	446
500	8035	95	500
554	890	95	554
608	9765	95	608
662	1063	95	662
716	11495	95	716
770	1236	95	770
824	13225	95	824
878	1409	95	878
932	14955	95	932
986	1582	95	986
1040	16685	95	1040
1094	1755	95	1094
1148	18415	95	1148
1202	1928	95	1202
41	70	60	41
95	1565	60	95
149	243	60	149
203	3295	60	203
257	416	60	257
311	5025	60	311
365	589	60	365
419	6755	60	419
473	762	60	473
527	8485	60	527
581	935	60	581
635	10215	60	635
689	1108	60	689
743	11945	60	743
797	1281	60	797
851	13675	60	851
905	1454	60	905
959	15405	60	959
1013	1627	60	1013
1067	17135	60	1067
1121	1800	60	1121
1175	18865	60	1175
1229	1973	60	1228
40	70	10	40
94	1565	10	94
148	243	10	148
202	3295	10	202
256	416	10	256
310	5025	10	310
364	589	10	364
418	6755	10	418
472	762	10	472
526	8485	10	526
580	935	10	580
634	10215	10	634
688	1108	10	688
742	11945	10	742
796	1281	10	796
850	13675	10	850
904	1454	10	904
958	15405	10	958
1012	1627	10	1012
1066	17135	10	1066
1120	1800	10	1120
1174	18865	10	1174
1228	1973	10	1227
