# Supplementary material for: Spatiotemporal organization of ant foraging from a complex systems perspective
Source: Sci Rep. 2024 Jun 4;14:12801. doi: 10.1038/s41598-024-63307-1 (PMC11150503; doi:10.1038/s41598-024-63307-1)
Supplement: Supplementary file 4 — Supplementary Information 4. [file 41598_2024_63307_MOESM4_ESM.zip]

Archive with 9 entries (9 files):
- exp1_det.txt
- exp2_det.txt
- exp3_det.txt
- exp4_det.txt
- exp5_det.txt
- exp6_det.txt
- exp7_det.txt
- exp8_det.txt
- exp9_det.txt
