# Supplementary material for: Spatiotemporal organization of ant foraging from a complex systems perspective
Source: Sci Rep. 2024 Jun 4;14:12801. doi: 10.1038/s41598-024-63307-1 (PMC11150503; doi:10.1038/s41598-024-63307-1)
Supplement: Supplementary file 5 — Supplementary Information 5. [file 41598_2024_63307_MOESM5_ESM.zip]

Archive with 11 entries (11 files):
- nofood_11.txt
- nofood_12.txt
- nofood_13.txt
- nofood_14.txt
- nofood_15.txt
- nofood_16.txt
- nofood_17.txt
- nofood_18.txt
- nofood_19.txt
- nofood_20.txt
- nofood_21.txt
